# Supplementary material for: Urinary Vitamin D Binding Protein and Kidney Injury Molecule-1 Are Potent Predictors of Acute Kidney Injury After Left Ventricular Assist Device Implantation
Source: Biomedicines. 2025 Oct 31;13(11):2682. doi: 10.3390/biomedicines13112682 (PMC12650049; doi:10.3390/biomedicines13112682)
Supplement: Supplementary file 1 [file biomedicines-13-02682-s001.zip]

Archive with 1 entries (1 files):
- biomedicines-3914624-supplementary.pdf
